# Supplementary material for: Parallel Molecular Evolution of Catalases and Superoxide Dismutases—Focus on Thermophilic Fungal Genomes
Source: Antioxidants (Basel). 2020 Oct 27;9(11):1047. doi: 10.3390/antiox9111047 (PMC7712995; doi:10.3390/antiox9111047)
Supplement: Supplementary file 1 [file antioxidants-09-01047-s001.zip]

Archive with 11 entries (11 files):
- Supplemental Table 2 overview CuZnSOD sequences.xlsx
- Supplemental Table 3 overview FeMnSOD sequences.xlsx
- Supplemental Table 4 overview on catalase sequences.xlsx
- Supplementary Figure 1 Report about genome of Chaetomium thermophilum dissitum.pdf
- Supplementary Figure 2 (CuZnSOD alignment).pdf
- Supplementary Figure 3 (FeMnSOD alignment).pdf
- Supplementary Figure 4 (catalases_A distal_B proximal).pdf
- Supplementary Table 1.docx
- Fig4_TreeXMLB100 for 524 FeMnSOD (Cthedis 2x Mn) LG_PD12_strong SPR level 5.mtsx
- Fig2_TreeXMLB100 for 330 CuZnSOD 5categ WAG_PD14_strong SPR level 5.mtsx
- Fig6_TreeXMLB100 for 250 typical cats LG 4 gamma cat PD33.mtsx
