# Supplementary material for: Parallel Molecular Evolution of Catalases and Superoxide Dismutases—Focus on Thermophilic Fungal Genomes
Source: Antioxidants (Basel). 2020 Oct 27;9(11):1047. doi: 10.3390/antiox9111047 (PMC7712995; doi:10.3390/antiox9111047)
Supplement: Supplementary file 1 [file antioxidants-09-01047-s001.zip › Supplemental Table 2 overview CuZnSOD sequences.xlsx]

## Sheet: Supplemental Table 2
Abbreviation	Accesion nr.*	From Organism	Taxonom. Lineage	Length in AA	PDB code (if any)	Remarks
AacuCuZnSOD1	XP_020056042.1	Aspergillus aculeatus	Ascomycota	154
AaeoCuZnSOD	WP_010880100.1	Aquifex aeolicus	Aquificae	171
AannCuZnSOD1	PWA56978.1	Artemisia annua	Eudicotyledons	153
AastCuZnSOD1	XP_009845286.1	Aphanomyces astaci	Oomycota	154
AbomCuZnSOD1	XP_022386229.1	Aspergillus bombycis	Ascomycota	154
AcamCuZnSOD1	XP_024694918.1	Aspergillus campestris	Ascomycota	154
AcamCuZnSOD2	XP_024697317.1	Aspergillus campestris	Ascomycota	201
AcanaCuZnSOD1	CCI50282.1	Albugo candida	Oomycota	139
AcansCuZnSOD1	XP_024671991.1	Aspergillus candidus	Ascomycota	154
AcansCuZnSOD2	XP_024669458.1	Aspergillus candidus	Ascomycota	201
AceyCuZnSOD1	EPB73021.1	Ancylostoma ceylanicum	Ecdysozoa	159
AchicCuZnSOD1	PSR92657.1	Actinidia chinensis var. chinensis	Eudicotyledons	152
AclaCuZnSOD1	XP_001274132.1	Aspergillus clavatus	Ascomycota	165
AcoeCuZnSOD1	PIA61677.1	Aquilegia coerulea	Eudicotyledons	188
AcosCuZnSOD1	XP_025540839.1	Aspergillus costaricaensis	Ascomycota	154
AdelCuZnSOD1	ASL04658.1	Actinidia deliciosa	Eudicotyledons	152
AeucCuZnSOD1	XP_025383438.1	Aspergillus eucalypticola	Ascomycota	185
AeucCuZnSOD2	XP_025391811.1	Aspergillus eucalypticola	Ascomycota	182
AflamCuZnSOD	WP_139067752.1	Antarcticibacterium flavum	Bacteroidetes	194
AflasCuZnSOD1	XP_002383773.1	Aspergillus flavus	Ascomycota	154
AfumCuZnSOD1	XP_753715.1	Aspergillus fumigatus	Ascomycota	158
AfumCuZnSOD2	AAD42060.1	Aspergillus fumigatus	Ascomycota	154
AfumCuZnSOD3	AAL38991.1	Aspergillus fumigatus	Ascomycota	153
AhetCuZnSOD2	XP_025402560.1	Aspergillus heteromorphus	Ascomycota	186
AhomCuZnSOD1	XP_025551879.1	Aspergillus homomorphus	Ascomycota	154
AhypCuZnSOD1	OQR84816.1	Achlya hypogyna	Oomycota	154
AhypCuZnSOD2	AIG55802.1	Achlya hypogyna	Oomycota	203
AibeCuZnSOD1	XP_025573233.1	Aspergillus ibericus	Ascomycota	154
AibeCuZnSOD2	XP_025571430.1	Aspergillus ibericus	Ascomycota	189
AinvCuZnSOD1	XP_008878492.1	Aphanomyces invadans	Oomycota	154
AinvCuZnSOD2	XP_008867634.1	Aphanomyces invadans	Oomycota	181
AjapCuZnSOD1	XP_025522190.1	Aspergillus japonicus	Ascomycota	154
AlacCuZnSOD1	XP_025460736.1	Aspergillus lacticoffeatus	Ascomycota	195
AlacCuZnSOD2	XP_025457066.1	Aspergillus lacticoffeatus	Ascomycota	187
AlaiCuZnSOD1	CCA22164.1	Albugo laibachii	Oomycota	156
AmulCuZnSOD1	XP_026601387.1	Aspergillus mulundensis	Ascomycota	154
AnamCuZnSOD2	XP_013426076.1	Aureobasidium namibiae	Ascomycota	261
AnigCuZnSOD1	XP_001391459.1	Aspergillus niger	Ascomycota	154
AnigCuZnSOD2	XP_001392506.2	Aspergillus niger	Ascomycota	187
AnomCuZnSOD1	XP_015411373.1	Aspergillus nomius	Ascomycota	154
AoryCuZnSOD1	XP_001824823	Aspergillus oryzae	Ascomycota	154
ApipCuZnSOD2	XP_025519018.1	Aspergillus piperis	Ascomycota	206
ApulCuZnSOD1	XP_029756295.1	Aureobasidium pullulans	Ascomycota	154
AqueCuZnSOD1	XP_019855925.1	Amphimedon queenslandica	Porifera	166
AsclCuZnSOD1	XP_025473166.1	Aspergillus sclerotioniger	Ascomycota	154
AsclCuZnSOD2	XP_025463473.1	Aspergillus sclerotioniger	Ascomycota	190
AterCuZnSOD1	XP_001215721.1	Aspergillus terreus	Ascomycota	163
AtheCuZnSOD1	XP_026616350.1	Aspergillus thermomutatus	Ascomycota	154
AtriCuZnSOD1	XP_011627401.1	Amborella trichopoda	Eudicotyledons	152
AtriCuZnSOD2	XP_020529807.1	Amborella trichopoda	Eudicotyledons	176	RedoxiBase:	14631
AuvaCuZnSOD1	XP_025490577.1	Aspergillus uvarum	Ascomycota	154
AvadCuZnSOD1	XP_025563814.1	Aspergillus vadensis	Ascomycota	154
AvadCuZnSOD2	XP_025562005.1	Aspergillus vadensis	Ascomycota	182
AwelCuZnSOD1	XP_026626629.1	Aspergillus welwitschiae	Ascomycota	154
AwelCuZnSOD2	XP_026631803.1	Aspergillus welwitschiae	Ascomycota	187
BandCuZnSOD	WP_092318439.1	Brevinema andersonii	Spirochaetes	170
BbeCuZnSOD1	XP_019617219.1	Branchiostoma belcheri	Chordata	155
BbetCuZnSOD1	AQT26402.1	Branchiostoma belcheri tsingtauense	Chordata	155
BcinCuZnSOD2	XP_024549229.1	Botrytis cinerea	Ascomycota	254
BdorCuZnSOD1	NP_001291905.1	Bactrocera dorsalis	Ecdysozoa	153
BfloCuZnSOD1	XP_002590336.1	Branchiostoma floridae	Chordata	156
BlacCuZnSOD1	TDH72791.1	Bremia lactucae	Oomycota	155
BlacCuZnSOD2	TDH69916.1	Bremia lactucae	Oomycota	245
BmayCuZnSOD1	XP_014078639.1	Bipolaris maydis	Ascomycota	154
BmayCuZnSOD2	XP_014077412.1	Bipolaris maydis	Ascomycota	289
BnapCuZnSOD1	CDY30502.1	Brassica napus	Eudicotyledons	208
BoldCuZnSOD1	ACX94084.1	Bambusa oldhamii	Monocotyledons	152
BoryCuZnSOD1	XP_007689275.1	Bipolaris oryzae	Ascomycota	154
BspeCuZnSOD1	XP_028482024.1	Byssochlamys spectabilis	Ascomycota	154
BungCuZnSOD1	BAC66947.1	Barbula unguiculata	Cryptogam	170
CalbCuSOD	KAF6068859.1	Candida albicans	Ascomycota	159	pdb|4N3T
CannCuZnSOD1	XP_016541841.1	Capsicum annuum	Eudicotyledons	152
CapoCuZnSOD2	XP_007776733.1	Coniosporium apollinis	Ascomycota	253
CaraCuZnSOD1	XP_027114456.1	Coffea arabica	Eudicotyledons	152
CbacCuZnSOD1	PHT58828.1	Capsicum baccatum	Eudicotyledons	152
CbactCuZnSOD	PZN53966.1	Chloroflexi bacterium	Chloroflexi	202
CcapCuZnSOD1	OMO97031.1	Corchorus capsularis	Eudicotyledons	152
CcasCuZnSOD1	XP_024985091.1	Cynara cardunculus var. scolymus	Eudicotyledons	153
CcochCuZnSOD1	contig 00613	Chaetomium cochliodes	Ascomycota	154
CdifCuZnSOD	VTR09323.1	Clostridioides difficile	Firmicutes	226
CdurrCuZnSOD1	ATJ04331.1	Carex duriuscula subsp. rigescens	Monocotyledons	152
CfibCuZnSOD1	AKZ42336.1	Castor fiber	Vertebrata	153
CfriCuZnSOD	RUR72164.1	Chlorogloeopsis fritschii	Cyanobacteria	178
CfumCuZnSOD2	XP_018707340.1	Cordyceps fumosorosea	Ascomycota	250
CgloCuZnSOD1	XP_001222495.1	Chaetomium globosum	Ascomycota	154
CgloCuZnSOD2	XP_001220157.1	Chaetomium globosum	Ascomycota	172
CgloeCuZnSOD1	AAD19338.1	Colletotrichum gloeosporioides	Ascomycota	154
CgraCuZnSOD1	XP_008099022.1	Colletotrichum graminicola	Ascomycota	154
CgraCuZnSOD2	XP_008093310.1	Colletotrichum graminicola	Ascomycota	245
CgreCuZnSOD	WP_059135885.1	Chryseobacterium greenlandense	Bacteroidetes	167
CgriCuZnSOD1	XP_007640190.1	Cricetulus griseus	Vertebrata	154
ChigCuZnSOD1	XP_018156939.1	Colletotrichum higginsianum	Ascomycota	154
ChigCuZnSOD2	XP_018164386.1	Colletotrichum higginsianum	Ascomycota	244
ChigCuZnSOD2	XP_018150738.1	Colletotrichum higginsianum	Ascomycota	199
CintCuZnSOD1	XP_002122526.1	Ciona intestinalis	Chordata	154
CjubCuZnSOD1	ABQ10188.1	Caragana jubata	Eudicotyledons	152
ClimCuZnSOD1	AAQ14591.1	Citrus limon	Eudicotyledons	152
CmagCuZnSOD1	AGZ94900.2	Clarias magur	Vertebrata	154
CmaxCuZnSOD1	XP_022999148.1	Cucurbita maxima	Eudicotyledons	152
CmelCuZnSOD1	XP_008450736.1	Cucumis melo	Eudicotyledons	152
CmelCuZnSOD2	XP_008455574.1	Cucumis melo	Eudicotyledons	152
CmosCuZnSOD1	XP_022961402.1	Cucurbita moschata	Eudicotyledons	152
ColiCuZnSOD1	OMO55314.1	Corchorus olitorius	Eudicotyledons	152
CorcCuZnSOD1	XP_022480368.1	Colletotrichum orchidophilum	Ascomycota	154
CorcCuZnSOD2	XP_022470186.1	Colletotrichum orchidophilum	Ascomycota	265
CpeppCuZnSOD1	XP_023545334.1	Cucurbita pepo subsp. Pepo	Eudicotyledons	152
CpolCuZnSOD	WP_087142630.1	Crenothrix polyspora	Proteobacteria	194
CsatCuZnSOD1	NP_001267697.1	Cucumis sativus	Eudicotyledons	152
CsatCuZnSOD2	XP_004139207.1	Cucumis sativus	Eudicotyledons	152
CsinCuZnSOD1	XP_028061400.1	Camellia sinensis	Eudicotyledons	152
CsinCuZnSOD1	AKN10570.1	Camellia sinensis	Eudicotyledons	152
CsineCuZnSOD1	KDO42713.1	Citrus sinensis	Eudicotyledons	152
CtheCuZnSOD1	ABG76789.1	Chaetomium thermophilum	Ascomycota	154
CtheCuZnSOD2	XP_006697033.1	Chaetomium thermophilum var. thermophilum	Ascomycota	290
CthedisCuZnSOD1	contig 1294	Chaetomium thermophilum var.dissitum	Ascomycota	154
CthedisCuZnSOD2	contigs 1131_986	Chaetomium thermophilum var. dissitum	Ascomycota	290
DbacCuZnSOD	MXY21958.1	Dehalococcoidia bact.	Chloroflexi	176
DcorCuZnSOD2	XP_020134318.1	Diplodia corticola	Ascomycota	246
DereCuZnSOD1	Q9U4X4.3	Drosophila erecta	Ecdysozoa	153
EcabCuZnSOD1	NP_001075295.1	Equus caballus	Vertebrata	154
EcoeCuZnSOD1	AXS58654.1	Epichloe coenophiala	Ascomycota	155
EcoeCuZnSOD2	AXS58656.1	Epichloe coenophiala	Ascomycota	189
EderCuZnSOD2	XP_009156089.1	Exophiala dermatitidis	Ascomycota	256
EfesCuZnSOD1	AEO11786.1	Epichloe festucae	Ascomycota	155
EgraCuZnSOD1	XP_010025114.1	Eucalyptus grandis	Eudicotyledons	152
EguiCuZnSOD1	XP_010910953.2	Elaeis guineensis	Monocotyledons	152
EoliCuZnSOD2	XP_016267088.1	Exophiala oligosperma	Ascomycota	247
EpusCuZnSOD2	XP_007787178.1	Endocarpon pusillum	Ascomycota	235
FgraCuZnSOD1	XP_011320011.1	Fusarium graminearum	Ascomycota	154
FgraCuZnSOD2	XP_011316262.1	Fusarium graminearum	Ascomycota	265
FmanCuZnSOD1	ALY05849.1	Fraxinus mandshurica	Eudicotyledons	152
FoxyCuZnSOD2	XP_018232463.1	Fusarium oxysporum	Ascomycota	263
FpseCuZnSOD2	XP_009254526.1	Fusarium pseudograminearum	Ascomycota	265
FpulCuZnSOD	WP_024557676.1	Franconibacter pulveris	Proteobacteria	173
FtheCuZnSOD	WP_102174485.1	Fischerella thermalis	Cyanobacteria	169
FvenCuZnSOD1	XP_025584648.1	Fusarium venenatum	Ascomycota	191
FvenCuZnSOD2	XP_025587960.1	Fusarium venenatum	Ascomycota	257
GbarCuZnSOD1	PPD80502.1	Gossypium barbadense	Eudicotyledons	152
GdarCuZnSOD1	TYG38235.1	Gossypium darwinii	Eudicotyledons	152
GdecCuZnSOD1	AFR90182.1	Grimmia decipiens	Cryptogam	154
GhirCuZnSOD1	XP_016673572.1	Gossypium hirsutum	Eudicotyledons	152
GmarCuZnSOD	WP_002649103.1	Gimesia maris	Planctomycetes	197
GpilCuZnSOD1	ADF56045.1	Grimmia pilifera	Cryptogam	154
GraiCuZnSOD1	XP_012462870.1	Gossypium raimondii	Eudicotyledons	152
GsurCuZnSOD1	XP_028612238.1	Grammomys surdaster	Vertebrata	154
GtomCuZnSOD1	TYH92667.1	Gossypium tomentosum	Eudicotyledons	152
GtriCuZnSOD1	XP_009225716.1	Gaeumannomyces tritici	Ascomycota	278
GtriCuZnSOD2	XP_009221701.1	Gaeumannomyces tritici	Ascomycota	294
HannCuZnSOD1	OTG18858.1	Helianthus annuus	Eudicotyledons	232	RedoxiBase:	13747
HannCuZnSOD2	XP_021972666.1	Helianthus annuus	Eudicotyledons	197
HcalCuZnSOD	WP_121011958.1	Hydrogenivirga caldilitoris	Aquificae	171
HhydCuZnSOD	WP_096601399.1	Hydrogenobacter hydrogenophilus	Aquificae	171
HsalCuZnSOD	WP_040184354.1	Halomonas salina	Proteobacteria	176
HsapCuZnSOD1	NP_000445.1	Homo sapiens	Vertebrata	154
HtubCuZnSOD1	QCD25910.1	Helianthus tuberosus	Eudicotyledons	153
HumbCuZnSOD1	XP_021282850.1	Herrania umbratica	Eudicotyledons	152
IbatCuZnSOD1	AFY26880.1	Ipomoea batatas	Eudicotyledons	152
JregCuZnSOD1	XP_018840259.1	Juglans regia	Eudicotyledons	152
KflaCuZnSOD1	GAQ90353.1	Klebsormidium nitens (formerly flaccidum)	Charophyta	211	RedoxiBase:	13859
KpneCuZnSOD	SSI36191.1	Klebsiella pneumoniae	Proteobacteria	191
KsanCuZnSOD	WP_124245768.1	Kroppenstedtia sanguinis	Firmicutes	218
LaegCuZnSOD1	AKN08991.1	Luffa aegyptiaca	Eudicotyledons	152
LcamCuZnSOD1	ACU52583.1	Lantana camara	Eudicotyledons	152
LsatCuZnSOD1	XP_023735107.1	Lactuca sativa	Eudicotyledons	153
MacrCuZnSOD2	XP_007815857.1	Metarhizium acridum	Ascomycota	184
MagCuZnSOD2	XP_003710682.1	Magnaporthe (Pyricularia) oryzae	Ascomycota	256
MbicCuZnSOD2	XP_024728869.1	Meliniomyces bicolor	Ascomycota	249
MbruaCuZnSOD2	XP_007296220.1	Marssonina brunnea	Ascomycota	295
MbrumCuZnSOD2	XP_014540069.1	Metarhizium brunneum	Ascomycota	185
McanCuZnSOD	WP_044079954.1	Mycobacterium canettii	Actinobacteria	240
MchaCuZnSOD1	XP_022158885.1	Momordica charantia	Eudicotyledons	152
MdecCuZnSOD	WP_085323680.1	Mycobacterium decipiens	Actinobacteria	240
MdomCuZnSOD1	NP_001295981.1	Musca domestica	Ecdysozoa	153
MmalCuZnSOD1	BAJ07302.1	Melastoma malabathricum	Eudicotyledons	152
MmulCuZnSOD1	NP_001027976.1	Macaca mulatta	Vertebrata	154
MmusCuZnSOD1	NP_035564.1	Mus musculus	Vertebrata	154
MriyCuZnSOD	WP_085248217.1	Mycobacterium riyadhense	Actinobacteria	227
MrobCuZnSOD2	XP_007826502.1	Metarhizium robertsii	Ascomycota	185
MrubCuZnSOD1	ACV04872.1	Morella rubra	Eudicotyledons	152
MshiCuZnSOD	WP_083046590.1	Mycobacterium shinjukuense	Actinobacteria	238
MtruCuZnSOD1	XP_003626362.1	Medicago truncatula	Eudicotyledons	152
MtubCuZnSOD	WP_116266567.1	Mycobacterium tuberculosis	Actinobacteria	223
MungCuZnSOD1	XP_021516570.1	Meriones unguiculatus	Vertebrata	154
NattCuZnSOD1	XP_019258772.1	Nicotiana attenuata	Eudicotyledons	220
NcraCuZnSOD1	AAA63780.1	Neurospora crassa	Ascomycota	154
NdenCuZnSOD	WP_088706843.1	Noviherbaspirillum denitrificans	Proteobacteria	195
NgypCuZnSOD1	XP_003173824.1	Nannizzia gypsea	Ascomycota	153
NgypCuZnSOD2	XP_003174388.1	Nannizzia gypsea	Ascomycota	259
NhaeCuZnSOD1	XP_003052643.1	Nectria haematococca	Ascomycota	154
NhaeCuZnSOD2	XP_003053557.1	Nectria haematococca	Ascomycota	268
NjapCuZnSOD1	AFX96041.1	Niphotrichum japonicum	Cryptogam	154
NspcCuZnSOD1	RLN92872.1	Nothophytophthora sp.	Oomycota	156
NspcCuZnSOD2	RLN89025.1	Nothophytophthora sp	Oomycota	467
NspeCuZnSOD	WP_110150182.1	Nostoc species	Cyanobacteria	176
NsylCuZnSOD1	XP_009776228.1	Nicotiana sylvestris	Eudicotyledons	220
NtabCuZnSOD1	XP_016442045.1	Nicotiana tabacum	Eudicotyledons	220
NtetCuZnSOD1	XP_009855247.1	Neurospora tetrasperma	Ascomycota	154
NtetCuZnSOD2	XP_009857023.1	Neurospora tetrasperma	Ascomycota	248
NtomCuZnSOD1	XP_009599053.1	Nicotiana tomentosiformis	Eudicotyledons	220
NtomCuZnSOD1	XP_009624899.1	Nicotiana tomentosiformis	Eudicotyledons	152
NxiaCuZnSOD	WP_124980669.1	Nonlabens xiamenensis	Bacteroidetes	203
OeursCuZnSOD1	XP_022864441.1	Olea europaea var. sylvestris	Eudicotyledons	152
PaerCuZnSOD	SQG58015.1	Pseudomonas aeruginosa	Proteobacteria	206
PalbCuZnSOD1	XP_028780866.1	Prosopis alba	Eudicotyledons	152
PansCuZnSOD1	CAC83677.1	Podospora anserina	Ascomycota	154
PansCuZnSOD2	XP_001908725.1	Podospora anserina	Ascomycota	275
PariCuZnSOD1	XP_022492989.1	Penicillium arizonense	Ascomycota	154
PcacCuZnSOD1	RAW23323.1	Phytophthora cactorum	Oomycota	155
PcacCuZnSOD2	RAW35082.1	Phytophthora cactorum	Oomycota	247
PchlCuZnSOD2	XP_018142639.1	Pochonia chlamydosporia	Ascomycota	185
PcinCuZnSOD1	XP_020851652.1	Phascolarctos cinereus	Vertebrata	153
PconCuZnSOD1	XP_025768765.1	Puma concolor	Vertebrata	154
PdacCuZnSOD1	XP_008800522.1	Phoenix dactylifera	Monocotyledons	154
PdacCuZnSOD1	XP_008811696.1	Phoenix dactylifera	Monocotyledons	152
PdesCuZnSOD1	XP_024322152.1	Pseudogymnoascus destructans	Ascomycota	154
PeffCuZnSOD1	RMX66038.1	Peronospora effusa	Oomycota	150
PeffCuZnSOD2	RMX66836.1	Peronospora effusa	Oomycota	228
PequCuZnSOD1	XP_020590426.1	Phalaenopsis equestris	Monocotyledons	152
PficCuZnSOD1	XP_007840684.1	Pestalotiopsis fici	Ascomycota	154
PforCuZnSOD1	ADN04915.1	Pleioblastus fortunei	Monocotyledons	152
PhallCuZnSOD1	XP_025800914.1	Panicum hallii	Monocotyledons	151
PhalsCuZnSOD1	XP_024571746.1	Plasmopara halstedii	Oomycota	155
PhybCuZnSOD1	P10792.1	Petunia x hybrida	Eudicotyledons	219
PinfeCuZnSOD1	XP_002897761.1	Phytophthora infestans	Oomycota	155
PinfeCuZnSOD2	XP_002896475.1	Phytophthora infestans	Oomycota	375
PinflCuZnSOD1	BAL27541.1	Pogonatum inflexum	Bryophyta	204
PinflCuZnSOD1	BAL27543.1	Pogonatum inflexum	Bryophyta	156
PinsCuZnSOD1	GAY03330.1	Pythium indisiosum	Oomycota	157
PkerCuZnSOD1	RLN14577.1	Phytophthora kernoviae	Oomycota	164
PkerCuZnSOD2	RLN14136.1	Phytophthora kernoviae	Oomycota	421
PlilCuZnSOD2	XP_018179522.1	Purpureocillium lilacinum	Ascomycota	260
PmegCuZnSOD1	OWZ21464.1	Phytophtora megakarya	Oomycota	148
PmegCuZnSOD2	OWZ00082.1	Phytophthora megakarya	Oomycota	222
PminCuZnSOD1	XP_007915655.1	Phaeocremonium minimum	Ascomycota	154
PminCuZnSOD2	XP_007917312.1	Phaeoacremonium minimum	Ascomycota	275
PmirCuZnSOD	WP_124725400.1	Proteus mirabilis	Proteobacteria	174
PnicCuZnSOD2	KUF98383.1	Phytophthora nicotianae	Oomycota	156
PnigCuZnSOD1	APF31829.1	Piper nigrum	Eudicotyledons	152
PnodCuZnSOD2	XP_001797233.1	Parastagonospora nodorum	Ascomycota	241
PnutCuZnSOD1	QCF46611.1	Pohlia nutans	Bryophyta	211
PnutCuZnSOD1	QCF46610.1	Pohlia nutans	Bryophyta	168
PlspeCuZnSOD	MAT16521.1	Planctomyces sp.	Planctomycetes	189
PoliCuZnSOD1	TMW63940.1	Pythium oligandrum	Oomycota	155
PoliCuZnSOD2	TMW67034.1	Pythium oligandrum	Oomycota	234
PoliCuZnSOD2	TMW67035.1	Pythium oligandrum	Oomycota	208
PpalpCuZnSOD1	POM64592.1	Phytophthora palmivora var. palmivora	Oomycota	148
PparCuZnSOD1	XP_008899209.1	Phytophthora parasitica	Oomycota	155
PparCuZnSOD2	ETI44030.1	Phytophthora parasitica	Oomycota	563
PparCuZnSOD2	ETP35152.1	Phytophthora parasitica	Oomycota	259
PpatCuZnSOD1	XP_024383742.1	Physcomitrella patens	Cryptogam	204
PpatCuZnSOD1	XP_024385428.1	Physcomitrella patens	Cryptogam	206
PpatCuZnSOD2	XP_024380128.1	Physcomitrella patens	Cryptogam	200
PpenCuZnSOD2	XP_029749013.1	Pyricularia pennisetigena	Ascomycota	319
PpolCuZnSOD2	AAF65575.1	Physarum polycephalum	Mycetozoa	220
PrubCuZnSOD1	XP_002568694.1	Penicillium rubens	Ascomycota	154
PscoCuZnSOD2	XP_018076901.1	Phialocephala scopiformis	Ascomycota	253
PsojCuZnSOD1	XP_009527201.1	Phytophthora sojae	Oomycota	148
PsojCuZnSOD2	XP_009528772.1	Phytophthora sojae	Oomycota	242
PspeCuZnSOD	WP_019498860.1	Pseudanabaena sp.	Cyanobacteria	190
PspoCuZnSOD2	XP_018043121.1	Paraphaeosphaeria sporulosa	Ascomycota	260
PtroCuZnSOD1	PNI61577.1	Pan troglodytes	Vertebrata	154	K7C543
PverCuZnSOD1	XP_018129219.1	Pseudogymnoascus verrucosus	Ascomycota	154
PvulCuZnSOD1	XP_007147112.1	Phaseolus vulgaris	Eudicotyledons	152
PzonCuZnSOD1	XP_022582908.1	Penicilliopsis zonata	Ascomycota	154
QsubCuZnSOD1a	XP_023886042.1	Quercus suber	Eudicotyledons	154
QsubCuZnSOD1b	XP_023905846.1	Quercus suber	Eudicotyledons	152
QsubCuZnSOD2	XP_023900941.1	Quercus suber	Eudicotyledons	140
RanaCuZnSOD	WP_004917559.1	Riemerella anatipestifer	Bacteroidetes	166
RsalCuZnSOD	WP_008687248.1	Rhodopirellula sallentina	Planctomycetes	214
SaciCuZnSOD	WP_015243808.1	Singulisphaera acidiphila	Planctomycetes	198
SalfCuZnSOD1	AII25434.1	Sedum alfredii	Eudicotyledons	158	4RVP
SalfCuZnSOD1	AII25435.1	Sedum alfredii	Eudicotyledons	210
SalkCuZnSOD1	XP_028463176.1	Sodiomyces alkalinus	Ascomycota	154
SalkCuZnSOD2	XP_028464703.1	Sodiomyces alkalinus	Ascomycota	197
SapiCuZnSOD1	XP_016641127.1	Scedosporium apiospermum	Ascomycota	154
SapiCuZnSOD2	XP_016644064.1	Scedosporium apiospermum	Ascomycota	264
SaurCuZnSOD1	AAL85888.1	Sandersonia aurantiaca	Monocotyledons	152
SbacCuZnSOD	KPJ87002.1	Spirochaetes bacterium DG_61	Spirochaetes	171
ScansCuZnSOD1	O04996.3	Solidago canadensis var. scabra	Eudicotyledons	153
ScansCuZnSOD1	O04997.1	Solidago canadensis var. scabra	Eudicotyledons	220
ScerCuZnSOD	NP_012638.1	Saccharomyces cerevisiae	Ascomycota	154	1F18
SdicCuZnSOD1	XP_008618598.1	Saprolegnia diclina	Oomycota	154
SdicCuZnSOD2	XP_008607600.1	Saprolegnia diclina	Oomycota	245
SdicCuZnSOD2	XP_008605036.1	Saprolegnia diclina	Oomycota	273
SentCuZnSOD	ECF7044892.1	Salmonella enterica subsp. Enterica	Proteobacteria	180
SfimCuZnSOD1	AIW52370.1	Sordaria fimicola	Ascomycota	193
SginCuZnSOD	SFM04672.1	Salibacterium qingdaonense	Firmicutes	218
ShalCuZnSOD	WP_106587597.1	Salsuginibacillus halophilus	Firmicutes	206
SharCuZnSOD1	XP_003763457.1	Sarcophilus harrisii	Vertebrata	154
SindCuZnSOD1	XP_011088797.1	Sesamum indicum	Eudicotyledons	226
SlycCuZnSOD1	Q43779.3	Solanum lycopersicum	Eudicotyledons	152
SmacCuZnSOD1	XP_003352921.1	Sordaria macrospora	Ascomycota	154
SmacCuZnSOD2	XP_003351849.1	Sordaria macrospora	Ascomycota	250
SmarCuZnSOD1	AVN66530.1	Silybum marianum	Eudicotyledons	153
SmatCuZnSOD1	AJE26130.1	Salix matsudana	Eudicotyledons	152
SmelCuZnSOD1	APT43083.1	Solanum melongena	Eudicotyledons	152
SoleCuZnSOD1	XP_030467015.1	Syzygium oleosum	Eudicotyledons	152
SparCuZnSOD1	XP_012203926.1	Saprolegnia parasitica	Oomycota	154
SparCuZnSOD1	XP_012208322.1	Saprolegnia parasitica	Oomycota	154
SparCuZnSOD2	XP_012199608.1	Saprolegnia parasitica	Oomycota	249
SschCuZnSOD2	XP_016585218.1	Sporothrix schenckii	Ascomycota	257
SsclCuZnSOD2	XP_001596624.1	Sclerotinia sclerotiorum	Ascomycota	261
SspeCuZnSOD	WP_116726716.1	Serratia sp.	Proteobacteria	181
TadhCuZnSOD1	XP_002116945.1	Trichoplax adhaerens	Placozoa	154
TaesCuZnSOD2	ACO90195.1	Triticum aestivum	Monocotyledons	212
TalbCuZnSOD	WP_012992001.1	Thermocrinis albus	Aquificae	171
TaurlCuZnSOD1	ABF54928.1	Thermoascus aurantiacus var. levisporus	Ascomycota	155
TbouCuZnSOD	WP_050046388.1	Tolypothrix bouteillei	Cyanobacteria	164
TcacCuZnSOD1	XP_017977636.1	Theobroma cacao	Eudicotyledons	152
TclaCuZnSOD1	OQR95970.1	Thraustotheca clavata	Oomycota	306
TharCuZnSOD1	AYD59709.1	Trichoderma harzianum	Ascomycota	154
ThasCuZnSOD1	XP_010553746.1	Tarenaya hassleriana	Eudicotyledons	152
TreeCuZnSOD1	XP_006967541.1	Trichoderma reesei	Ascomycota	154
TrutCuZnSOD1	AFF57842.1	Tetradium ruticarpum	Eudicotyledons	152
TterCuZnSOD2	XP_003652343.1	Thielavia terrestris	Ascomycota	286
TtheCuZnSOD1	XP_003660039.1	Thermothelomyces thermophilus	Ascomycota	154
TtheCuZnSOD2	XP_003659250.1	Thermothelomyces thermophilus	Ascomycota	293
TturdCuZnSOD1	VAI75444.1	Triticum turgidum subsp. Durum	Monocotyledons	202
TverCuZnSOD2	XP_003023940.1	Trichophyton verrucosum	Ascomycota	388
TvirCuZnSOD1	XP_013951203.1	Trichoderma virens	Ascomycota	154
UreeCuZnSOD2	XP_002585177.1	Uncinocarpus reesii	Ascomycota	245
ValfCuZnSOD1	XP_003007974.1	Verticilium alfalfae	Ascomycota	154
ValfCuZnSOD2	XP_003004902.1	Verticillium alfalfae	Ascomycota	277
VdahCuZnSOD2	XP_009649336.1	Verticillium dahliae	Ascomycota	266
VgalCuZnSOD1	XP_016214496.1	Verruconis gallopava	Ascomycota	154
VnonCuZnSOD1	XP_028495629.1	Verticilium nonalfalfae	Ascomycota	177
VursCuZnSOD1	XP_027731307.1	Vombatus ursinus	Vertebrata	153
VvulCuZnSOD	TDL90140.1	Vibrio vulnificus	Proteobacteria	210
ZaetCuZnSOD1	O65174.1	Zantedeschia aethiopica	Monocotyledons	152
ZmarCuZnSOD1	KMZ60238.1	Zostera marina	Monocotyledons	153
