# Supplementary material for: Parallel Molecular Evolution of Catalases and Superoxide Dismutases—Focus on Thermophilic Fungal Genomes
Source: Antioxidants (Basel). 2020 Oct 27;9(11):1047. doi: 10.3390/antiox9111047 (PMC7712995; doi:10.3390/antiox9111047)
Supplement: Supplementary file 1 [file antioxidants-09-01047-s001.zip › Supplemental Table 3 overview FeMnSOD sequences.xlsx]

## Sheet: Supplemental Table 3
Abbreviation	Accession nr.	From Organism	Taxonom. Lineage	Length in AA	PDB code (if any)	Remarks
AabdFeSOD	QBH73405.1	Aphelinus abdominalis	Ascomycota	219
AalbFeSOD	KXJ80166.1	Aedes albopictus	Ecdysozoa	257
AastMnSOD1	RLO13649.1	Aphanomyces astaci	Oomycota	222
AbruMnSOD1	XP_025436802.1	Aspergillus brunneoviolaceus	Ascomycota	228
AcamFeSOD	XP_024691098.1	Aspergillus campestris	Ascomycota	301
AcanaFeMnSOD	CCI43080.1	Albugo candida	Oomycetes	386
AcanaMnSOD1	CCI46006.1	Albugo candida	Oomycetes	241
AcansFeSOD	XP_024673137.1	Aspergillus candidus	Ascomycota	301
AcarFeSOD	XP_003215814.1	Anolis carolinensis	Vertebrata	226
AcenMnSOD1	XP_030576801.1	Archocentrus centrarchus	Vertebrata	225
AcerFeMnSOD	XP_016914607.1	Apis cerana	Ecdysozoa	218
AcoeFeSOD	PIA41083.1	Aquilegia coerulea	Eudicotyledons	303
AcolMnSOD1	XP_018048679.1	Atta colombica	Ecdysozoa	218
AcomFeSOD	XP_020098069.1	Ananas comosus	Eudicotyledons	272
AcosMnSOD1	XP_025537239.1	Aspergillus costaricaensis	Ascomycota	231
AdeaFeSOD	EPY41230.1	Angomonas deanei	Euglenozoa	224
AdelMnSOD1	ASL04618.1	Actinidia deliciosa	Eudicotyledons	224
AdorFeSOD	XP_006615158.1	Apis dorsata	Ecdysozoa	218
AdurMnSOD1	XP_015945095.1	Arachis duranensis	Eudicotyledons	237
AeucMnSOD1	XP_025385175.1	Aspergillus eucalypticola	Ascomycota	231
AfloMnSOD1	XP_003692268.1	Apis florea	Ecdysozoa	218
AglabMnSOD1	XP_018577318.1	Anoplophora glabripennis	Ecdysozoa	214
AglauMnSOD1	XP_022398938.1	Aspergillus glaucus	Ascomycota	229
AhetFeSOD	XP_025403686.1	Aspergillus heteromorphus	Ascomycota	309
AhypMnSOD1	OQR92573.1	Achlya hypogyna	Oomycetes	217
AchicMnSOD1	PSR93254.1	Actinidia chinensis var. chinensis	Eudicotyledons	226
AchrcMnSOD1	XP_011590257.1	Aquila chrysaetos canadensis	Vertebrata	224
AibeFeSOD	XP_025572192.1	Aspergillus ibericus	Ascomycota	298
AibeMnSOD1	XP_025571911.1	Aspergillus ibericus	Ascomycota	231
AingMnSOD1	XP_025378460.1	Acaromyces ingoldii	Basidiomycota	249
AinvFeSOD	XP_008866294.1	Aphanomyces invadans	Oomycetes	213
AinvMnSOD1	XP_008875849.1	Aphanomyces invadans	Oomycetes	222
AipaMnSOD1	XP_016180893.1	Arachis ipaensis	Eudicotyledons	237
AjapaMnSOD1	BAL03637.1	Anguilla japonica	Vertebrata	221
AjapsMnSOD1	XP_025531671.1	Aspergillus japonicus	Ascomycota	228
AlacMnSOD1	XP_025457452.1	Aspergillus lacticoffeatus	Ascomycota	231
AlaiFeSOD	CCA19344.1	Albugo laibachii	Oomycetes	213
AlaiMnSOD1	CCA27378.1	Albugo laibachii	Oomycetes	220
AlimMnSOD1	XP_013865450.1	Austrofundulus limnaeus	Vertebrata	225
AlyrlMnSOD1	XP_020887352.1	Arabidopsis lyrata subsp. Lyrata	Eudicotyledons	231
AmelFeSOD	XP_002925391.2	Ailuropoda melanoleuca	Vertebrata	176
AmisFeSOD	XP_006263658.2	Alligator mississippiensis	Vertebrata	224
AmulMnSOD1	XP_026597845.1	Aspergillus mulundensis	Ascomycota	223
AnanMnSOD1	XP_012306783.1	Aotus nancymaae	Vertebrata	222
AnemFeSOD	VVB15605.1	Arabis nemorensis	Eudicotyledons	271
AnemMnSOD1	VVA97172.1	Arabis nemorensis	Eudicotyledons	231
AneoMnSOD1	XP_025480141.1	Aspergillus neoniger	Ascomycota	231
AnigMnSOD1	XP_001401851.1	Aspergillus niger	Ascomycota	231
AnovFeSOD	XP_024684251.1	Aspergillus novofumigatus	Ascomycota	298
AoceMnSOD1	XP_023134466.1	Amphiprion ocellaris	Vertebrata	225
AoffFeSOD	XP_020263703.1	Asparagus officinalis	Eudicotledons	298
AoffMnSOD1	XP_020272026.1	Asparagus officinalis	Eudicotledons	227
ApipMnSOD1	XP_025515160.1	Aspergillus piperis	Ascomycota	231
ArutFeSOD	AWB51883.1	Acipenser ruthenus	Vertebrata	224
AsacMnSOD1	XP_025432001.1	Aspergillus saccharolyticus	Ascomycota	228
AsheFeSOD	PKA64530.1	Apostasia shenzhenica	Eudicotledons	269
AsinFeSOD	XP_006021981.1	Alligator sinensis	Vertebrata	224
AtabFeMnSOD	CBJ19215.1	Asobara tabida	Ecdysozoa	220
AtesMnSOD1	XP_026197621.1	Anabas testudineus	Vertebrata	319
AthaFeSOD	NP_001330684.1	Arabidopsis thaliana	Eudicotyledons	237
AthaMnSOD1	NP_187703.1	Arabidopsis thaliana	Eudicotyledons	231
AtraFeSOD	XP_013200936.1	Amyelois transitella	Ecdysozoa	215
AtriFeSOD	ERN01009.1	Amborella trichopoda	Eudicotledons	280
AundMnSOD1	CAR82597.1	Atelecyclus undecimdentatus	Ecdysozoa	216
AuvaMnSOD1	XP_025494543.1	Aspergillus uvarum	Ascomycota	228
AvadMnSOD1	XP_025567386.1	Aspergillus vadensis	Ascomycota	231
AvarMnSOD1	AJQ20660.1	Acrossocheilus fasciatus	Vertebrata	224
AvenMnSOD1	GBN15932.1	Araneus ventricosus	Ecdysozoa	223
AverFeSOD	RZC33099.1	Asbolus verrucosus	Ecdysozoa	225
AvulMnSOD1	RXG70665.1	Armadillidium vulgare	Ecdysozoa	224
AwelMnSOD1	XP_026632737.1	Aspergillus welwitschiae	Ascomycota	231
AyanFeSOD	TXG53571.1	Acer yangbiense	Eudicotyledons	326
AyanMnSOD1	TXG49989.1	Acer yangbiense	Eudicotyledons	229
BbeMnSOD1	XP_019623215.1	Branchiostoma belcheri	Cephalochordata	223
BborFeSOD	QBH73406.1	Brunneria borealis	Ecdysozoa	226
BbubFeMnSOD	XP_025150109.1	Bubalus bubalis	Vertebrata	222
BcreMnSOD1	RQL92301.1	Brassica cretica	Eudicotyledons	231
BdorFeSOD	XP_011203981.1	Bactrocera dorsalis	Ecdysozoa	216
BgymFeSOD	ADC95630.1	Bruguiera gymnorhiza	Eudicotyledons	261
BimpFeSOD	XP_003485546.1	Bombus impatiens	Ecdysozoa	218
BixtFeSOD	XP_027407763.1	Bos indicus x Bos taurus	Vertebrata	222
BlacFeSOD	TDH70306.1	Bremia lactucae	Oomycetes	213
BlacMnSOD1	TDH73417.1	Bremia lactucae	Oomycetes	225
BmanFeSOD	XP_028042667.1	Bombyx mandarina	Ecdysozoa	216
BmorFeSOD	NP_001037299.1	Bombyx mori	Ecdysozoa	216
BnapMnSOD1	NP_001302584.1	Brassica napus	Eudicotyledons	231
BoleaFeSOD	XP_014090782.1	Bactrocera oleae	Ecdysozoa	216
BolerMnSOD1	VDD52955.1	Brassica oleracea	Eudicotyledons	231
BpanMnSOD1	XP_007674660.1	Baudoinia panamericana	Ascomycota	228
BplaMnSOD1	AKN79289.1	Betula platyphylla	Eudicotyledons	225
BrapMnSOD1	XP_009122529.1	Brassica rapa	Eudicotyledons	231
BsplMnSOD1	XP_028997584.1	Betta splendens	Vertebrata	227
BtheMnSOD1	CAR82599.1	Bythograea thermydron	Ecdysozoa	217
BungMnSOD1	BAA86881.1	Barbula unguiculata	Bryophyta	223
BvulvFeSOD	KMT12301.1	Beta vulgaris subsp. vulgaris	Eudicotyledons	279
CannMnSOD1	NP_001311927.1	Capsicum annuum	Eudicotyledons	228
CaraMnSOD1	XP_027104167.1	Coffea arabica	Eudicotyledons	228
CarmMnSOD1	CAR82606.1	Cardisoma armatum	Ecdysozoa	218
CasiFeMnSOD	XP_006868525.1	Chrysochloris asiatica	Vertebrata	222
CaurMnSOD1	XP_026146631.1	Carassius auratus	Vertebrata	224
CbacMnSOD1	PHT48645.1	Capsicum baccatum	Eudicotyledons	228
CbetFeSOD	XP_023450074.1	Cercospora beticola	Ascomycota	340
CcalFeMnSOD	XP_017892641.1	Ceratina calcarata	Ecdysozoa	218
CcanaFeMnSOD	XP_020014209.1	Castor canadensis	Vertebrata	222
CcaneMnSOD1	CDP13915.1	Coffea canephora	Eudicotyledons	228
CcapiMnSOD1	XP_017393695.1	Cebus capucinus imitator	Vertebrata	222
CcapMnSOD1	OMO63671.1	Corchorus capsularis	Eudicotyledons	236
CcarMnSOD1	KTG06619.1	Cyprinus carpio	Vertebrata	224
CcinMnSOD1	XP_015599946.1	Cephus cinctus	Ecdysozoa	220
CcleFeSOD	XP_006437025.1	Citrus clementina	Eudicotyledons	303
CcochMnSOD1	contig 00879	Chaetomium cochliodes	Ascomycota	242
CcochMnSOD2	contig 00353	Chaetomium cochliodes	Ascomycota	233
CcosFeMnSOD	XP_018403867.1	Cyphomyrmex costatus	Ecdysozoa	218
CdroMnSOD1	NP_001306807.1	Camelus dromedarius	Vertebrata	222
CflomFeSOD	XP_014215855.1	Copidosoma floridanum	Ecdysozoa	220
CflosFeMnSOD	XP_011258796.2	Camponotus floridanus	Ecdysozoa	218
CforFeSOD	AFS41415.1	Coptotermes formosanus	Ecdysozoa	196
CfumFeSOD	XP_018708971.1	Cordyceps fumosorosea	Ascomycota	290
CfumMnSOD1	XP_018704374.1	Cordyceps fumosorosea	Ascomycota	230
CglaMnSOD1	XP_445877.1	Candida glabrata	Ascomycota	236
CgloFeSOD	XP_001220211.1	Chaetomium globosum	Ascomycota	336
CgloMnSOD	XP_001225077.1	Chaetomium globosum	Ascomycota	244
CgraFeSOD	XP_008090326.1	Colletotrichum graminicola	Ascomycota	284
CchiMnSOD1	PHU18112.1	Capsicum chinense	Eudicotyledons	228
CideMnSOD1	QBG05447.1	Ctenopharyngodon idella	Vertebrata	224
CjacMnSOD1	NP_001254675.1	Callithrix jacchus	Vertebrata	199
CjapMnSOD1	XP_015713531.1	Coturnix japonica	Vertebrata	241
ClanFeMnSOD	XP_005390780.1	Chinchilla lanigera	Vertebrata	222
ClucMnSOD1	TKS75597.1	Collichthys lucidus	Vertebrata	260
ClupdFeSOD	XP_025278450.1	Canis lupus dingo	Vertebrata	222
CmaeMnSOD1	CAR82605.1	Carcinus maenas	Ecdysozoa	216
CmarMnSOD1	AYP27274.1	Clarias magur	Vertebrata	224
ColiMnSOD1	OMO89989.1	Corchorus olitorius	Eudicotyledons	236
CorcFeSOD	XP_022476070.1	Colletotrichum orchidophilum	Ascomycota	280
CpagMnSOD1	CAR82596.1	Cancer pagurus	Ecdysozoa	218
CpapMnSOD1	XP_021909695.1	Carica papaya	Eudicotyledons	230
CporFeMnSOD	XP_003466415.1	Cavia porcellus	Vertebrata	222
CporFeSOD	XP_019405558.1	Crocodylus porosus	Vertebrata	224
CpraMnSOD1	CAR82600.1	Cyanagraea praedator	Ecdysozoa	217
CquaMnSOD1	AFK82511.1	Cherax quadricarinatus	Ecdysozoa	218
CrubMnSOD1	XP_023641584.1	Capsella rubella	Eudicotyledons	231
CsabMnSOD1	XP_008005912.1	Chlorocebus sabaeus	Vertebrata	222
CsapMnSOD1	AAF74770.1	Callinectes sapidus	Ecdysozoa	218
CsatFeSOD	XP_010482438.1	Camelina sativa	Eudicotyledons	301
CsatMnSOD1	XP_010464784.1	Camelina sativa	Eudicotyledons	231
CsimsFeSOD	XP_014650872.1	Ceratotherium simum simum	Vertebrata	222
CspeMnSOD	WP_015132205.1	Calothrix sp.	Cyanobacteria	252
CstrMnSOD1	CCQ71732.1	Channa striata	Vertebrata	225
CsupMnSOD1	AWA45967.1	Chilo suppressalis	Ecdysozoa	216
CsyrFeMnSOD	XP_008072570.1	Carlito syrichta	Vertebrata	222
CthedisFeSOD	contig 3217	Chaetomium thermophilum var. dissitum	Ascomycota	308
CthedisMnSOD1	contig 769	Chaetomium thermophilum var. dissitum	Ascomycota	227
CthedisMnSOD2	contig 1065	Chaetomium thermophilum var. dissitum	Ascomycota	241
CtheFeSOD	XP_006696982	Chaetomium thermophilum var. thermophilum	Ascomycota	308
CtheMnSOD1	XP_006692441	Chaetomium thermophilum var. thermophilum	Ascomycota	227	4BR6
CthyMnSOD1	AZL93844.1	Ceanothus thyrsiflorus	Eudicotyledons	230
CursFeMnSOD	XP_025722202.1	Callorhinus ursinus	Vertebrata	222
CvarMnSOD1	XP_015225098.1	Cyprinodon variegatus	Vertebrata	225
DallFeMnSOD	XP_015110833.1	Diachasma alloeum	Ecdysozoa	220
DbipFeSOD	XP_017089010.1	Drosophila bipectinata	Ecdysozoa	183
DcarsMnSOD1	XP_017253701.1	Daucus carota subsp. sativus	Eudicotyledons	229
DcluMnSOD1	XP_028858451.1	Denticeps clupeoides	Vertebrata	226
DficFeSOD1	XP_017043438.1	Drosophila ficusphila	Ecdysozoa	202
DficFeSOD2	XP_017045468	Drosophila ficusphila	Ecdysozoa	186
DficMnSOD1	XP_017044660.1	Drosophila ficusphila	Ecdysozoa	217
DkikFeSOD	XP_017032642.1	Drosophila kikkawai	Ecdysozoa	183
DleuFeSOD	XP_022416244.1	Delphinapterus leucas	Vertebrata	222
DnovMnSOD1	XP_015436557.1	Dufourea novaeangliae	Ecdysozoa	218
DobsFeSOD	XP_022220601.1	Drosophila obscura	Ecdysozoa	202
DordFeMnSOD	XP_012880012.1	Dipodomys ordii	Vertebrata	222
DperMnSOD1	CAR82598.1	Dromia personata	Ecdysozoa	216
DponFeSOD1	ERL95590.1	Dendroctonus ponderosae	Ecdysozoa	205
DponFeSOD2	XP_019756963.1	Dendroctonus ponderosae	Ecdysozoa	208
DpulMnSOD1	EFX62906.1	Daphnia pulex	Ecdysozoa	204
DquaMnSOD1	XP_014468860.1	Dinoponera quadriceps	Ecdysozoa	218
DsuzMnSOD1	XP_016927849.1	Drosophila suzukii	Ecdysozoa	217
DtakMnSOD1	XP_017015663.1	Drosophila takahashii	Ecdysozoa	217
DtraMnSOD1	TRY99591.1	Danionella translucida	Vertebrata	224
EcabMnSOD1	NP_001075986.1	Equus caballus	Vertebrata	222
EcalMnSOD1	XP_028676263.1	Erpetoichthys calabaricus	Vertebrata	224
EcolMnSOD	CQR83305.1	Escherichia coli K12	Proteobacteria	210
EguiMnSOD1	XP_010938005.1	Elaeis guineensis	Eudicotledons	244
EhalMnSOD1	ABL75952.1	Eutrema halophilum	Eudicotyledons	231
EjapFeSOD	GBP02091.1	Eumeta japonica	Ecdysozoa	210
ElucMnSOD1	NP_001290933.1	Esox lucius	Vertebrata	226
ElutkFeMnSOD	XP_022376671.1	Enhydra lutris kenyoni	Vertebrata	222
EmayMnSOD1	OTF69063.1	Euroglyphus maynei	Ecdysozoa	222
EnauFeMnSOD	XP_029351947.1	Echeneis naucrates	Vertebrata	225
EprzMnSOD1	XP_008529694.1	Equus przewalskii	Vertebrata	222
EsalMnSOD1	XP_006407489.1	Eutrema salsugineum	Eudicotyledons	231
EsinMnSOD1	AFN29184.1	Eriocheir sinensis	Ecdysozoa	218
EspeMnSOD	AMO51246.1	Enterobacter sp.	Proteobacteria	210
EspOFeSOD	QBH73409.1	Embidopsocus sp. OG9690	Ecdysozoa	219
EtelMnSOD1	XP_004701983.1	Echinops telfairi	Vertebrata	222
ExenMnSOD1	XP_013319654.1	Exophiala xenobiotica	Ascomycota	232
FariMnSOD1	XP_011301552.1	Fopius arisanus	Ecdysozoa	221
FdamMnSOD1	XP_010629375.1	Fukomys damarensis	Vertebrata	222
FexsFeMnSOD	XP_029676359.1	Formica exsecta	Ecdysozoa	218
FfujFeSOD	XP_023427890.1	Fusarium fujikuroi	Ascomycota	279
FgraFeSOD	XP_011326769.1	Fusarium graminearum	Ascomycota	279
FhonFeSOD	WP_018298751.1	Fangia hongkongensis	Proteobacteria	192
FverFeSOD	XP_018754471.1	Fusarium verticillioides	Ascomycota	279
FvesvMnSOD1	XP_004307727.1	Fragaria vesca subsp. vesca	Eudicotyledons	229
GclaFeSOD	XP_014173035.1	Grosmannia clavigera	Ascomycota	292
GdarFeSOD	TYH08905.1	Gossypium darwinii	Eudicotyledons	309
GeckMnSOD1	ASU50139.1	Gymnocypris eckloni	Vertebrata	224
GganFeSOD	XP_019382943.1	Gavialis gangeticus	Vertebrata	224
GhirMnSOD1	XP_016686843.1	Gossypium hirsutum	Eudicotyledons	230
GjamMnSOD1	QBC35995.1	Gerbera jamesonii	Eudicotyledons	228
GjapFeSOD	XP_015268482.1	Gekko japonicus	Vertebrata	224
GmaxMnSOD1	NP_001235066.2	Glycine max	Eudicotyledons	240
GmelaFeSOD	XP_030708881.1	Globicephala melas	Vertebrata	222
GmellFeSOD	XP_026756029.1	Galleria mellonella	Ecdysozoa	216
GmusFeSOD	TYI72327.1	Gossypium mustelinum	Eudicotyledons	308
GraiFeSOD	KJB06968.1	Gossypium raimondii	Eudicotyledons	231
GraiMnSOD1	KJB60199.1	Gossypium raimondii	Eudicotyledons	230
GsteMnSOD1	XP_009818437.1	Gavia stellata	Vertebrata	239
GsurFeMnSOD	XP_028628566.1	Grammomys surdaster	Vertebrata	222
GtheFeMnSOD1	XP_005841089.1	Guillardia theta	Cryptophyta	229
GtheFeSOD1	XP_005841396.1	Guillardia theta	Cryptophyta	278
GtheFeSOD2	XP_005832985.1	Guillardia theta	Cryptophyta	233
GtomFeSOD	TYI17868.1	Gossypium tomentosum	Eudicotyledons	309
GtriFeSOD	XP_009217439.1	Gaeumannomyces tritici	Ascomycota	302
GtriMnSOD1	XP_009218190.1	Gaeumannomyces tritici	Ascomycota	233
GvarFeSOD	XP_008583642.1	Galeopterus variegatus	Vertebrata	176
GwilMnSOD1	XP_028295794.1	Gouania willdenowi	Vertebrata	225
HabdMnSOD1	ASP45394.1	Hippocampus abdominalis	Vertebrata	223
HannFeSOD	XP_022021477.1	Helianthus annuus	Eudicotyledons	292
HannMnSOD1	ABH11433.2	Helianthus annuus	Eudicotyledons	226
HarmaMnSOD1	XP_021192374.1	Helicoverpa armigera	Ecdysozoa	215
HarmrFeSOD	XP_019519329.1	Hipposideros armiger	Vertebrata	222
HbraMnSOD1	XP_021684793.1	Hevea brasiliensis	Eudicotyledons	233
HburMnSOD1	XP_005921694.1	Haplochromis burtoni	Vertebrata	225
HcunFeSOD	ABL63640.1	Hyphantria cunea	Ecdysozoa	215
HglaFeMnSOD	XP_004869082.1	Heterocephalus glaber	Vertebrata	222
HleuMnSOD1	XP_010582797.1	Haliaeetus leucocephalus	Vertebrata	224
HmolMnSOD1	ADM86391.1	Hypophthalmichthys molitrix	Vertebrata	224
HnobMnSOD1	ADM26563.1	Hypophthalmichthys nobilis	Vertebrata	224
HsalMnSOD1	XP_011134847.1	Harpegnathos saltator	Ecdysozoa	218
HsapMnSOD1	AAA36622.1	Homo sapiens	Vertebrata	222
HtubFeSOD	QCD25907.1	Helianthus tuberosus	Eudicotyledons	292
HtubMnSOD1	QCD25905.1	Helianthus tuberosus	Eudicotyledons	226
HvitFeMnSOD	AWX63642.1	Heortia vitessoides	Ecdysozoa	216
ChigFeSOD	XP_018164056.1	Colletotrichum higginsianum	Ascomycota	284
ChigMnSOD1	XP_018151714.1	Colletotrichum higginsianum	Ascomycota	233
InilFeSOD	XP_019184438.1	Ipomoea nil	Eudicotyledons	307
ItriFeMnSOD	XP_005321472.1	Ictidomys tridecemlineatus	Vertebrata	222
JregFeSOD	XP_018831034.1	Juglans regia	Eudicotyledons	309
KmarMnSOD1	NP_001316311.1	Kryptolebias marmoratus	Vertebrata	225
KoboFeSOD	ARX97647.1	Kandelia obovata	Eudicotyledons	293
LcalMnSOD1	XP_018531498.1	Lates calcarifer	Vertebrata	268
LcamMnSOD1	ACU52584.1	Lantana camara	Eudicotyledons	224
LcroMnSOD1	TMS12146.1	Larimichthys crocea	Vertebrata	257
LcupMnSOD1	XP_023307201.1	Lucilia cuprina	Ecdysozoa	215
LdelFeSOD	RWS24769.1	Leptotrombidium deliense	Ecdysozoa	221
LhumFeSOD	XP_012224922.1	Linepithema humile	Ecdysozoa	218
LjapFeSOD	AAS92464.1	Lotus japonicus	Eudicotyledons	311
LjapMnSOD1	AAQ20004.1	Lotus japonicus	Eudicotyledons	246
LperMnSOD1	ANS56706.1	Lutjanus peru	Vertebrata	231
LpolMnSOD1	XP_013774093.1	Limulus polyphemus	Ecdysozoa	225
LrohMnSOD1	RXN06257.1	Labeo rohita	Vertebrata	224
LsalMnSOD1	ACO12140.1	Lepeophtheirus salmonis	Ecdysozoa	222
LsatMnSOD1	XP_023736090.1	Lactuca sativa	Eudicotyledons	229
LseyFeSOD	KPI90647.1	Leptomonas seymouri	Euglenozoa	229
LstrFeSOD	RZF34006.1	Laodelphax striatellus	Ecdysozoa	226
LvexFeSOD	XP_007461827.1	Lipotes vexillifer	Vertebrata	222
LwedFeSOD	XP_006733283.1	Leptonychotes weddellii	Vertebrata	222
MabsMnSOD	SLL32656.1	Mycobacteroides abscessus subsp. abscessus	Actinobacteria	206
MacrFeSOD	XP_007812492.1	Metarhizium acridum	Ascomycota	281
MacumMnSOD1	XP_009391683.1	Musa acuminata subsp. malaccensis	Eudicotledons	243
MagFeSOD	XP_003718571.1	Pyricularia (Magnaporthe) oryzae	Ascomycota	307
MambMnSOD1	AHK06412.1	Megalobrama amblycephala	Vertebrata	224
MarmFeMnSOD	XP_026174070.1	Mastacembelus armatus	Vertebrata	227
MaurFeMnSOD	XP_005065983.1	Mesocricetus auratus	Vertebrata	222
MbicbMnSOD1	XP_018709779.1	Metschnikowia bicuspidata var. bicuspidata	Ascomycota	224
MbranFeSOD	XP_005875358.1	Myotis brandtii	Vertebrata	155
MbruaFeSOD	XP_007294027.1	Marssonina brunnea	Ascomycota	279
MbrumFeSOD	XP_014546013.1	Metarhizium brunneum	Ascomycota	281
McorFeSOD	OVA12718.1	Macleaya cordata	Eudicotledons	320
McorMnSOD1	OVA03276.1	Macleaya cordata	Eudicotledons	234
MdavFeMnSOD	XP_006757777.1	Myotis davidii	Vertebrata	239
MdomFeMnSOD	XP_007484910.1	Monodelphis domestica	Vertebrata	222
MescFeSOD	XP_021617104.1	Manihot esculenta	Eudicotyledons	272
MescMnSOD1	XP_021618226.1	Manihot esculenta	Eudicotyledons	233
MfasMnSOD1	XP_015303874.1	Macaca fascicularis	Vertebrata	235
MflaFeMnSOD	XP_027795192.1	Marmota flaviventris	Vertebrata	222
MfusMnSOD1	BAC20356.1	Macaca fuscata	Vertebrata	199
MgalMnSOD1	XP_010705429.1	Meleagris gallopavo	Vertebrata	224
MjavMnSOD1	XP_017521509.1	Manis javanica	Vertebrata	222
MlucFeSOD	XP_014301611.2	Myotis lucifugus	Vertebrata	176
MmarmFeSOD	XP_015354112.1	Marmota marmota marmota	Vertebrata	284
MmonFeMnSOD	VTJ87963.1	Marmota monax	Vertebrata	222
MmurdMnSOD1	XP_029903307.1	Myripristis murdjan	Vertebrata	227
MmuriFeMnSOD	XP_012615109.2	Microcebus murinus	Vertebrata	222
MmusFeMnSOD	AAB60902.1	Mus musculus	Vertebrata	222
MnatFeSOD	XP_016066741.1	Miniopterus natalensis	Vertebrata	176
MnemFeMnSOD	XP_011757159.1	Macaca nemestrina	Vertebrata	222
MnipMnSOD1	AEK77428.1	Macrobrachium nipponense	Ecdysozoa	218
MnotMnSOD1	XP_010103633.1	Morus notabilis	Eudicotyledons	232
MochFeMnSOD	XP_005363447.1	Microtus ochrogaster	Vertebrata	222
MpahFeMnSOD	XP_021076836.1	Mus pahari	Vertebrata	222
MphaMnSOD1	XP_012525962.1	Monomorium pharaonis	Ecdysozoa	218
MputfFeSOD	XP_004770917.1	Mustela putorius furo	Vertebrata	222
MrobFeSOD	XP_007820561.1	Metarhizium robertsii	Ascomycota	281
MrosMnSOD1	Z81617.1	Macrobrachium rosenbergii	Ecdysozoa	218
MsatFeSOD	AAL32441.1	Medicago sativa	Eudicotyledons	313
MsepMnSOD1	QBK46404.1	Mythimna separata	Ecdysozoa	212
MtruFeSOD	KEH41343.1	Medicago truncatula	Eudicotyledons	238
MtubMnSOD	SGD44289.1	Mycobacterium tuberculosis	Actinobacteria	206
MungFeMnSOD	XP_021491394.1	Meriones unguiculatus	Vertebrata	222
MzebMnSOD1	XP_004568847.1	Maylandia zebra	Vertebrata	225
NalbMnSOD1	AYU53613.1	Nibea albiflora	Vertebrata	225
NasiaFeMnSOD	XP_024603661.1	Neophocaena asiaeorientalis asiaeorientalis	Vertebrata	232
NbriMnSOD1	XP_006792561.1	Neolamprologus brichardi	Vertebrata	225
NcraFeSOD	XP_958879.1	Neurospora crassa	Ascomycota	310
NfulFeSOD	XP_029164325.1	Nylanderia fulva	Ecdysozoa	218
NgalFeMnSOD	XP_008832081.1	Nannospalax galili	Vertebrata	222
NhaeFeSOD	XP_003052120.1	Nectria haematococca	Ascomycota	329
NhaeMnSOD1	XP_003048386.1	Nectria haematococca	Ascomycota	227
NlepFeSOD	OBS82858.1	Neotoma lepida	Vertebrata	232
NleuMnSOD1	XP_003271807.1	Nomascus leucogenys	Vertebrata	222
NlugFeSOD	XP_022202237.1	Nilaparvata lugens	Ecdysozoa	225
NnucFeSOD	XP_010269873.1	Nelumbo nucifera	Eudicotyledons	303
NphyMnSOD1	QBH73418.1	Nicoletia phytophila	Ecdysozoa	224
NpluMnSOD1	P11796.1	Nicotiana plumbaginifolia	Eudicotyledons	228
NpubMnSOD1	CAR82595.1	Necora puber	Ecdysozoa	218
NspcFeSOD	RLN89353.1	Nothophytophthora sp.	Oomycetes	213
NsylMnSOD1	XP_009804401.1	Nicotiana sylvestris	Eudicotyledons	228
NtabMnSOD1	XP_016513256.1	Nicotiana tabacum	Eudicotyledons	228
NtomMnSOD1	XP_009630200.1	Nicotiana tomentosiformis	Eudicotyledons	228
NvitFeMnSOD	XP_001607380.1	Nasonia vitripennis	Ecdysozoa	220
OafeaMnSOD1	XP_007943460.1	Orycteropus afer afer	Vertebrata	222
OanaFeMnSOD	XP_028913633.1	Ornithorhynchus anatinus	Vertebrata	222
OariFeSOD	NP_001267632.1	Ovis aries	Vertebrata	222
ObirMnSOD1	XP_011334934.1	Ooceraea biroi	Ecdysozoa	221
OdegFeSOD	XP_004639596.2	Octodon degus	Vertebrata	222
OlemgFeMnSOD	XP_003792447.1	Otolemur garnettii	Vertebrata	222
OorcFeSOD	XP_004278933.1	Orcinus orca	Vertebrata	222
OpotMnSOD1	AON76717.1	Odontobutis potamophila	Vertebrata	225
OrosdFeSOD	XP_004401183.1	Odobenus rosmarus divergens	Vertebrata	222
OvirtFeSOD	XP_020732055.1	Odocoileus virginianus texanus	Vertebrata	222
PabelMnSOD1	NP_001127035.1	Pongo abelii	Vertebrata	222
PaciFeSOD	AEP14527.1	Phytolacca acinosa	Eudicotyledons	282
PaleFeSOD	XP_006915094.1	Pteropus alecto	Vertebrata	222
PandMnSOD1	PON79027.1	Parasponia andersonii	Eudicotyledons	225
PansFeSOD	XP_001908723.1	Podospora anserina	Ascomycota	328
PaviMnSOD1	XP_021801592.1	Prunus avium	Eudicotyledons	237
PbidMnSOD1	CAR82604.1	Perisesarma bidens	Ecdysozoa	216
PcacFeSOD	RAW30602.1	Phytophthora cactorum	Oomycetes	213
PcacMnSOD1	RAW30191.1	Phytophthora cactorum	Oomycetes	220
PcanMnSOD1	XP_014600528.1	Polistes canadensis	Ecdysozoa	218
PcarMnSOD1	AGV76057.1	Palaemon carinicauda	Ecdysozoa	218
PcinFeMnSOD	XP_020842384.1	Phascolarctos cinereus	Vertebrata	222
PclaMnSOD1	AGH30393.1	Procambarus clarkii	Ecdysozoa	218
PcoqFeMnSOD	XP_012502279.1	Propithecus coquereli	Vertebrata	222
PdacMnSOD1	XP_008782642.1	Phoenix dactylifera	Monocotyledons	244
PdesFeSOD	XP_024322238.1	Pseudogymnoascus destructans	Ascomycota	283
PdomFeSOD	XP_015176841.1	Polistes dominula	Ecdysozoa	218
PeffFeSOD	RMX66208.1	Peronospora effusa	Oomycetes	213
PeffMnSOD1	RMX65919.1	Peronospora effusa	Oomycetes	219
PequFeSOD	XP_020594765.1	Phalaenopsis equestris	Monocotyledons	288
PeupFeSOD	XP_011022012.1	Populus euphratica	Eudicotyledons	272
PexpMnSOD1	XP_016593158.1	Penicillium expansum	Ascomycota	228
PficMnSOD1	XP_007835244.1	Pestalotiopsis fici	Ascomycota	231
PfilFeSOD	XP_027580531.1	Pipra filicauda	Vertebrata	287
PflaMnSOD1	XP_028460865.1	Perca flavescens	Vertebrata	225
PforMnSOD1	XP_007546844.1	Poecilia formosa	Vertebrata	225
PgracMnSOD1	XP_020283852.1	Pseudomyrmex gracilis	Ecdysozoa	220
PgranFeSOD	PKI39472.1	Punica granatum	Eudicotyledons	280
PgranMnSOD1	PKI40591.1	Punica granatum	Eudicotyledons	232
PhaeMnSOD1	AYF53160.1	Planiliza haematocheilus	Vertebrata	227
PhalMnSOD1	XP_024573576.1	Plasmopara halstedii	Oomycetes	213
PchinMnSOD1	ABB05539.1	Penaeus chinensis	Ecdysozoa	220
PchlFeSOD	XP_018148267.1	Pochonia chlamydosporia	Ascomycota	282
PinfeFeSOD	XP_002905257.1	Phytophthora infestans	Oomycetes	213
PinfeMnSOD1	XP_002905014.1	Phytophthora infestans	Oomycetes	220
PinflFeMnSOD	BAO18396.1	Pogonatum inflexum	Bryophyta	250
PinflMnSOD1	BAM68572.1	Pogonatum inflexum	Oomycetes	229
PinsFeSOD	GAY00527.1	Pythium insidiosum	Oomycetes	213
PinsMnSOD1	GAY00212.1	Pythium insidiosum	Oomycetes	226
PjapMnSOD1	ADB90402.1	Penaeus japonicus	Ecdysozoa	221
PkerFeSOD	RLN45509.1	Phytophthora kernoviae	Oomycetes	268
PkerMnSOD1	RLN37329.1	Phytophthora kernoviae	Oomycetes	218
PleuFeMnSOD	XP_028722511.1	Peromyscus leucopus	Vertebrata	229
PmanbFeMnSOD	XP_006978101.1	Peromyscus maniculatus bairdii	Vertebrata	229
PmegMnSOD	OWY95230.1	Phytophthora megakarya	Oomycetes	218
PminFeSOD	XP_007917946.1	Phaeoacremonium minimum	Ascomycota	292
PmonMnSOD1	AGI99530.1	Penaeus monodon	Ecdysozoa	220
PmumMnSOD1	XP_008233869.1	Prunus mume	Eudicotyledons	237
PmurFeSOD	XP_028579649.1	Podarcis muralis	Vertebrata	228
PnicFeSOD	AAY57577.1	Phytophthora nicotianae	Oomycetes	213
PnicMnSOD1	KUF80086.1	Phytophthora nicotianae	Oomycetes	220
PnutMnSOD1	QCP71059.1	Pohlia nutans	Bryophyta	206
PoalbFeSOD	TKS01414.1	Populus alba	Eudicotyledons	307
PoligFeSOD	TMW66365.1	Pythium oligandrum	Oomycetes	238
PoligMnSOD1	TMW61518.1	Pythium oligandrum	Oomycetes	228
PolivMnSOD1	XP_019952982.1	Paralichthys olivaceus	Vertebrata	225
PpalpMnSOD	POM76102.1	Phytophthora palmivora var. palmivora	Oomycetes	207
PpanMnSOD1	XP_008957750.1	Pan paniscus	Vertebrata	222
PparaFeSOD	XP_008896187.1	Phytophthora parasitica	Oomycetes	250
PparaMnSOD1	ETM35970.1	Phytophthora parasitica	Oomycetes	302
PpardFeMnSOD	XP_019268246.1	Panthera pardus	Vertebrata	222
PpatMnSOD1	XP_024403365.1	Physcomitrella patens	Cryptogam	227
PperMnSOD1	Q9SM64.1	Prunus persica	Eudicotyledons	228
PralbFeSOD	XP_028791175.1	Prosopis alba	Eudicotyledons	305
PranMnSOD1	XP_028252914.1	Parambassis ranga	Vertebrata	252
PrapMnSOD1	XP_022127137.1	Pieris rapae	Ecdysozoa	216
PretMnSOD1	XP_008395853.1	Poecilia reticulata	Vertebrata	225
PsojFeSOD	XP_009521496.1	Phytophthora sojae	Oomycetes	213
PsojMnSOD1	XP_009515146.1	Phytophthora sojae	Oomycetes	220
PsomMnSOD1	XP_026429048.1	Papaver somniferum	Eudicotyledons	228
PspoMnSOD1	XP_018042274.1	Paraphaeosphaeria sporulosa	Ascomycota	231
PtephMnSOD1	XP_023074842.1	Piliocolobus tephrosceles	Vertebrata	222
PtepiMnSOD1	XP_015911335.1	Parasteatoda tepidariorum	Ecdysozoa	223
PtigaFeSOD	XP_015399782.1	Panthera tigris altaica	Vertebrata	252
PtroMnSOD1	NP_001009022.1	Pan troglodytes	Vertebrata	199
PvamFeSOD	XP_011378660.1	Pteropus vampyrus	Vertebrata	222
PvanMnSOD1	XP_027237043.1	Penaeus vannamei	Ecdysozoa	220
PveraMnSOD1	ABR29644.1	Pistacia vera	Eudicotyledons	230
PverrMnSOD1	XP_018128171.1	Pseudogymnoascus verrucosus	Ascomycota	229
PxutFeSOD	XP_013181788.1	Papilio xuthus	Ecdysozoa	225
PxylFeMnSOD	XP_011549887.1	Plutella xylostella	Ecdysozoa	215
QsubFeSOD	XP_023890449.1	Quercus suber	Eudicotyledons	309
RaegFeSOD	XP_016008203.1	Rousettus aegyptiacus	Vertebrata	222
RcanMnSOD1	ABC71306.2	Rachycentron canadum	Vertebrata	225
RcomMnSOD1	XP_002520856.1	Ricinus communis	Eudicotyledons	234
RchiMnSOD1	XP_024178663.1	Rosa chinensis	Eudicotyledons	229
RnorFeMnSOD	NP_058747.1	Rattus norvegicus	Vertebrata	222
RroxMnSOD1	XP_010366803.1	Rhinopithecus roxellana	Vertebrata	222
RsatMnSOD1	AAC15806.1	Raphanus sativus	Eudicotyledons	231
RtypFeSOD	XP_020376535.1	Rhincodon typus	Vertebrata	224
SalkMnSOD1	XP_028466117.1	Sodiomyces alkalinus	Ascomycota	231
SansMnSOD1	XP_016347999.1	Sinocyclocheilus anshuiensis	Vertebrata	224
SapiFeSOD	XP_016644225.1	Scedosporium apiospermum	Ascomycota	318
SapiMnSOD1	XP_016640533.1	Scedosporium apiospermum	Ascomycota	231
SaurMnSOD1	XP_030261050.1	Sparus aurata	Vertebrata	231
SbulMnSOD1	TMW53514.1	Sarcophaga bullata	Ecdysozoa	215
ScarMnSOD1	TKR94034.1	Steinernema carpocapsae	Ecdysozoa	220
SculFeSOD	EPY29539.1	Strigomonas culicis	Euglenozoa	226
SdicFeSOD	XP_008606120.1	Saprolegnia diclina	Oomycetes	211
SdicMnSOD1	XP_008615129.1	Saprolegnia diclina	Oomycetes	217
SdumMnSOD1	XP_022593553.1	Seriola dumerili	Vertebrata	227
SdysMnSOD	WP_134805311.1	Shigella dysenteriae	Proteobacteria	206
SentMnSOD	ADX19830.1	Salmonella enterica	Proteobacteria	210
SgraFeMnSOD1	XP_016149296.1	Sinocyclocheilus grahami	Vertebrata	224
SharFeMnSOD	XP_003769623.1	Sarcophilus harrisii	Vertebrata	225
SchiMnSOD1	TMW92105.1	Solanum chilense	Eudicotyledons	228
SitaMnSOD1	XP_004962445.1	Setaria italica	Monocotyledons	234
SkisMnSOD	WP_096571931	Sphaerospermopsis kisseleviana	Cyanobacteria	240
SkowMnSOD1	XP_002741802.1	Saccoglossus kowalevskii	Hemichordata	222
SlaldMnSOD1	XP_023256210.1	Seriola lalandi dorsalis	Vertebrata	227
SlycMnSOD1	NP_001317550.1	Solanum lycopersicum	Eudicotyledons	228
SmacFeSOD	XP_003351789.1	Sordaria macrospora	Ascomycota	320
SmarFeSOD	BAS29465.1	Suaeda maritima	Eudicotyledons	276
SmesMnSOD1	CAR82601.1	Segonzacia mesatlantica	Ecdysozoa	217
SmusFeSOD	XP_016758291.1	Sphaerulina musiva	Ascomycota	353
SoffMnSOD1	ACT53877.1	Saccharum officinarum	Monocotyledons	233
SoleFeSOD	XP_030463497.1	Syzygium oleosum	Eudicotyledons	262
SoleMnSOD1	XP_030441494.1	Syzygium oleosum	Eudicotyledons	241
SorbMnSOD1	XP_029983985.1	Sphaeramia orbicularis	Vertebrata	251
SparaMnSOD1	XP_012196063.1	Saprolegnia parasitica CBS 223.65	Oomycetes	217
SparMnSOD1	ACM61856.2	Scylla paramamosain	Ecdysozoa	218				_x000D_
SpartMnSOD1	XP_008294268.1	Stegastes partitus	Vertebrata	225
SpenMnSOD1	XP_015079488.1	Solanum pennellii	Eudicotyledons	228
SpneFeSOD	VTQ33482.1	Streptococcus pneumoniae	Firmicutes	193
SpneMnSOD	VTQ29360.1	Streptococcus pneumoniae	Firmicutes	206
SpurFeSOD	KOX56291.1	Streptomyces purpurogeneiscleroticus	Actinobacteria	199
SrhiMnSOD1	XP_016391578.1	Sinocyclocheilus rhinocerous	Vertebrata	224
SsalMnSOD1	AFD50702.1	Suaeda salsa	Eudicotyledons	232
SscrFemnSOD	NP_999292.2	Sus scrofa	Vertebrata	222
SschMnSOD1	AWS00970.1	Sebastes schlegelii	Vertebrata	225
SspeMnSOD	NED60388.1	Streptomyces sp.	Actinobacteria	209
SsubMnSOD1	TKY73927.1	Spatholobus suberectus	Eudicotyledons	239
StubFeSOD	XP_015168847.1	Solanum tuberosum	Eudicotyledons	210
TaspFeSOD	XP_024766457.1	Trichoderma asperellum	Ascomycota	298
TatrFeSOD	XP_013939352.1	Trichoderma atroviride	Ascomycota	297
TatrMnSOD1	XP_013945343.1	Trichoderma atroviride	Ascomycota	231
TcasFeSOD	XP_972440.1	Tribolium castaneum	Ecdysozoa	215
TcitFeSOD	XP_024748731.1	Trichoderma citrinoviride	Ascomycota	307
TcitMnSOD1	XP_024746365.1	Trichoderma citrinoviride	Ascomycota	231
TclaMnSOD	PRD34127.1	Trichonephila clavipes	Ecdysozoa	203
TcruFeSOD	Q4DCQ3	Trypanosoma cruzi	Euglenozoa	241	4H3E
TgamFeSOD	XP_018662845.1	Trichoderma gamsii	Ecdysozoa	297
TgelMnSOD1	XP_025239497.1	Theropithecus gelada	Vertebrata	245
TgutMnSOD1	NP_001232398.1	Taeniopygia guttata	Vertebrata	224
TharFeSOD	XP_024778358.1	Trichoderma harzianum	Ascomycota	298
TharMnSOD1	XP_024772886.1	Trichoderma harzianum	Ascomycota	231
TchiFeMnSOD	XP_006152301.1	Tupaia chinensis	Vertebrata	222
TmacMnSOD1	ARM65444.1	Totoaba macdonaldi	Vertebrata	225
ToriMnSOD1	PON86545.1	Trema orientale	Eudicotyledons	225
TpapMnSOD1	KRZ68632.1	Trichinella papuae	Ecdysozoa	220
TreeFeSOD	XP_006963972.1	Trichoderma reesei	Ascomycota	305
TreeMnSOD1	XP_006967126.1	Trichoderma reesei	Ascomycota	232
TsarFeMnSOD	OXU31412.1	Trichomalopsis sarcophagae	Ecdysozoa	220
TsuiMnSOD1	KFD49545.1	Trichuris suis	Ecdysozoa	226
TterFeSOD	XP_003652401.1	Thielavia terrestris	Ascomycota	324
TtermFeSOD	SPQ18676.1	Thermothielavioides terrestris	Ascomycota	342
TterMnSOD1	XP_003654707.1	Thielavia terrestris	Ascomycota	233
TtheFeSOD	XP_003659200.1	Thermothelomyces thermophilus	Ascomycota	312
TtibMnSOD1	KAA0708537.1	Triplophysa tibetana	Vertebrata	224
TtriMnSOD1	CDW53750.1	Trichuris trichiura	Ecdysozoa	203
TvirFeSOD	XP_013949906.1	Trichoderma virens	Ascomycota	225
TvirMnSOD1	XP_013952601.1	Trichoderma virens	Ascomycota	231
TzetFeSOD	XP_018312107.1	Trachymyrmex zeteki	Ecdysozoa	218
TzibMnSOD1	KRZ06997.1	Trichinella zimbabwensis	Ecdysozoa	220
UarchFeMnSOD	XP_026360938.1	Ursus arctos horribilis	Vertebrata	222
UmarFeMnSOD	XP_008686725.1	Ursus maritimus	Vertebrata	219
UparFeMnSOD	XP_026237759.1	Urocitellus parryii	Vertebrata	222
VgalMnSOD1	XP_016212354.1	Verruconis gallopava	Ascomycota	230
VpacFeSOD	XP_015102058.1	Vicugna pacos	Vertebrata	176
VursFeMnSOD	XP_027702461.1	Vombatus ursinus	Vertebrata	225
VvulFeSOD	XP_025874501.1	Vulpes vulpes	Vertebrata	222
WaurMnSOD1	XP_011701826.1	Wasmannia auropunctata	Ecdysozoa	220
XcouMnSOD1	XP_027896821.1	Xiphophorus couchianus	Vertebrata	225
XlaeMnSOD1	NP_001083968.1	Xenopus laevis	Vertebrata	224
XmacMnSOD1	XP_005802672.1	Xiphophorus maculatus	Vertebrata	225
XporMnSOD1	CAR82602.1	Xantho poressa	Ecdysozoa	218
YlipMnSOD1	XP_500661.1	Yarrowia lipolytica	Ascomycota	229
ZaetFeSOD	AAC08581.1	Zantedeschia aethiopica	Monocotyledons	309
ZcalFeSOD	XP_027457052.1	Zalophus californianus	Vertebrata	222
ZjujFeSOD	XP_015877712.1	Ziziphus jujuba	Eudicotyledons	342
ZjujMnSOD1	AKN50600.1	Ziziphus jujuba	Eudicotyledons	232
ZmarFeSOD	KMZ76109.1	Zostera marina	Monocotyledons	309
ZtriFeSOD	XP_003851318.1	Zymoseptoria tritici	Ascomycota	363
			average length	235.735		AA
